# Supplementary material for: DNA Glycosylases Involved in Base Excision Repair May Be Associated with Cancer Risk in BRCA1 and BRCA2 Mutation Carriers
Source: PLoS Genet. 2014 Apr 3;10(4):e1004256. doi: 10.1371/journal.pgen.1004256 (PMC3974638; doi:10.1371/journal.pgen.1004256)
Supplement: Table S2 — number of BRCA1 and BRCA2 carriers by study. (XLS) [file pgen.1004256.s003.xls]

## Sheet: All studies
Table S2: number of BRCA1 and BRCA2 carriers by study
Study	Number of carriers
BCFR	812
BFBOCC	146
BIDMC	54
BMBSA	207
BRICOH	304
CBCS	391
CNIO	340
COH	332
CONSIT TEAM	1323
DEMOKRITOS	195
DFCI	290
DKFZ	85
EMBRACE	2479
FCCC	169
GC-HBOC	1516
GEMO	2116
GEORGETOWN	16
G-FAST	270
GOG	657
HCSC	244
HEBCS	218
HEBON	2008
HUNBOCS	143
HVH	117
ICO	438
IHCC	703
ILUH	129
INHERIT	145
IOVHBOCS	260
IPOBCS	95
KCONFAB	1167
MAGIC	54
MAYO	417
MCGILL	81
MODSQUAD	174
MSKCC	556
MUV	646
NAROD	146
NCI	241
NICCC	169
NNPIO	51
OCGN	391
OSU CCG	148
OUH	573
PBCS	80
SMC	367
SWE-BRCA	540
UCHICAGO	97
UCLA	41
UCSF	130
UKGRFOCR	77
UPENN	655
UTMDACC	115
VFCTG	59
WCP	286
TOTAL	23463
